# Supplementary material for: The Health Extension Program and Its Association with Change in Utilization of Selected Maternal Health Services in Tigray Region, Ethiopia: A Segmented Linear Regression Analysis
Source: PLoS One. 2015 Jul 28;10(7):e0131195. doi: 10.1371/journal.pone.0131195 (PMC4517769; doi:10.1371/journal.pone.0131195)
Supplement: S1 Table — (XLSX) [file pone.0131195.s001.xlsx]

## Sheet: Recleaned ANC
Year	Qr.	GA		Wukro		Adigud.		Total			time	interven	preslope	postslope
		HC	HP	HC	HP	HC	HP	HC	HP	Grand tot
Jul02-Sep02	1	548	24	518	0	326	24	1392	48	1440	1	0	1	0
Oct02-Dec02	2	870	76	571	0	434	0	1875	76	1951	2	0	2	0
Jan03-Mar03	3	511	98	727	0	486	0	1724	98	1822	3	0	3	0
Apr03-Jun03	4	411	86	143	56	343	87	897	229	1126	4	0	4	0
Jul03-Sep03	1	275	24	207	61	463	47	945	132	1077	5	0	5	0
Oct03-Dec03	2	368	76	288	116	1160	79	1816	271	2087	6	0	6	0
Jan04-Mar04	3	341	98	220	79	507	117	1068	294	1362	7	0	7	0
Apr04-Jun04	4	406	86	207	50	463	143	1076	279	1355	8	0	8	0
Jul04-Sep04	1	236	70	204	98	672	212	1112	380	1492	9	0	9	0
Oct04-Dec04	2	460	149	310	139	605	252	1375	540	1915	10	0	10	0
Jan05-Mar05	3	287	77	198	116	674	219	1159	412	1571	11	0	11	0
Apr05-Jun05	4	290	56	138	82	490	218	918	356	1274	12	0	12	0
Jul05-Sep05	1	288	136	153	136	472	148	913	420	1333	13	1	13	0
Oct05-Dec05	2	169	97	158	137	742	217	1069	451	1520	14	1	14	0
Jan06-Mar06	3	283	164	140	109	484	296	907	569	1476	15	1	15	1
Apr06-Jun06	4	277	216	163	151	376	198	816	565	1381	16	1	15	2
Jul06-Sep06	1	245	191	284	166	589	140	1118	497	1615	17	1	15	3
Oct06-Dec06	2	334	294	310	255	793	419	1437	968	2405	18	1	15	4
Jan07-Mar07	3	265	310	278	286	648	430	1191	1026	2217	19	1	15	5
Apr07-Jun07	4	257	278	293	284	492	301	1042	863	1905	20	1	15	6
Jul07-Sep07	1	126	148	204	174	624	302	954	624	1578	21	1	15	7
Oct07-Dec07	2	177	287	307	426	563	668	1047	1381	2428	22	1	15	8
Jan08-Mar08	3	122	227	206	236	926	236	1254	699	1953	23	1	15	9
Apr08-Jun08	4	82	160	247	173	570	234	899	567	1466	24	1	15	10
Jul08-Sep08	1	228	192	219	369	629	453	1076	1014	2090	25	1	15	11
Oct08-Dec08	2	406	394	255	678	524	467	1185	1539	2724	26	1	15	12
Jan09-Mar09	3	221	205	310	448	523	427	1054	1080	2134	27	1	15	13
Apr09-Jun09	4	238	227	244	682	520	331	1002	1240	2242	28	1	15	14
Jul09-Sep09	1	196	189	231	356	549	559	976	1104	2080	29	1	15	15
Oct09-Dec09	2	292	351	303	506	512	524	1107	1381	2488	30	1	15	16
Jan10-Mar10	3	224	241	326	763	778	656	1328	1660	2988	31	1	15	17
Apr10-Jun10	4	210	213	304	480	785	350	1299	1043	2342	32	1	15	18
Jul10-Sep10	1	157	225	247	362	868	665	1272	1252	2524	33	1	15	19
Oct10-Dec10	2	323	387	347	440	529	480	1199	1307	2506	34	1	15	20
Jan11-Mar11	3	346	220	360	480	1027	553	1733	1253	2986	35	1	15	21
Apr11-Jun11	4	322	186	328	551	1152	674	1802	1411	3213	36	1	15	22
Jul11-Sep11	1	295	235	319	402	346	319	960	956	1916	37	1	15	23
Oct11-Dec11	2	352	297	391	702	459	439	1202	1438	2640	38	1	15	24
Jan12-Mar12	3	328	249	544	659	587	398	1459	1306	2765	39	1	15	25
Apr12-Jun12	4	215	151	407	409	444	408	1066	968	2034	40	1	15	26

## Sheet: Recleaned delivery care
Year	Qr.	GA		Wukro		Adigud.		Total		Grand	time	interven	preslope	postslope
		HC	HP	HC	HP	HC	HP	HC	HP	Total
Jul02-Sep02	1	58	0	36	0	103	3	197	3	200	1	0	1	0
Oct02-Dec02	2	126	0	72	0	95	0	293	0	293	2	0	2	0
Jan03-Mar03	3	144	0	78	0	52	0	274	0	274	3	0	3	0
Apr03-Jun03	4	168	0	10	3	74	15	252	18	267	4	0	4	0
Jul03-Sep03	1	19	2	9	5	31	12	59	19	71	5	0	5	0
Oct03-Dec03	2	86	1	24	8	28	19	138	28	157	6	0	6	0
Jan04-Mar04	3	94	53	13	10	47	18	154	81	172	7	0	7	0
Apr04-Jun04	4	148	10	15	14	60	8	223	32	231	8	0	8	0
Jul04-Sep04	1	114	7	16	14	71	24	201	45	225	9	0	9	0
Oct04-Dec04	2	43	10	23	34	45	56	111	100	167	10	0	10	0
Jan05-Mar05	3	20	18	26	28	54	46	100	92	146	11	0	11	0
Apr05-Jun05	4	23	9	22	28	42	59	87	96	146	12	0	12	0
Jul05-Sep05	1	49	13	11	8	37	14	97	35	111	13	1	13	1
Oct05-Dec05	2	10	2	11	11	53	25	74	38	99	14	1	13	2
Jan06-Mar06	3	27	16	10	15	299	47	336	78	383	15	1	13	3
Apr06-Jun06	4	26	11	3	16	60	27	89	54	116	16	1	13	4
Jul06-Sep06	1	18	22	31	16	51	15	100	53	115	17	1	13	5
Oct06-Dec06	2	55	36	74	12	116	49	245	97	294	18	1	13	6
Jan07-Mar07	3	44	45	33	16	87	42	164	103	206	19	1	13	7
Apr07-Jun07	4	36	60	32	8	217	94	285	162	379	20	1	13	8
Jul07-Sep07	1	22	37	51	29	42	46	115	112	161	21	1	13	9
Oct07-Dec07	2	31	57	33	64	46	46	110	167	156	22	1	13	10
Jan08-Mar08	3	30	51	21	45	93	35	144	131	179	23	1	13	11
Apr08-Jun08	4	27	58	44	53	84	42	155	153	197	24	1	13	12
Jul08-Sep08	1	47	67	29	58	89	83	165	208	248	25	1	13	13
Oct08-Dec08	2	47	82	27	14	73	49	147	145	196	26	1	13	14
Jan09-Mar09	3	49	95	38	175	60	105	147	375	252	27	1	13	15
Apr09-Jun09	4	47	99	34	132	68	60	149	291	209	28	1	13	16
Jul09-Sep09	1	52	96	43	85	101	81	196	262	277	29	1	13	17
Oct09-Dec09	2	51	149	65	195	75	76	191	420	267	30	1	13	18
Jan10-Mar10	3	84	131	65	131	132	257	281	519	538	31	1	13	19
Apr10-Jun10	4	74	127	69	166	111	90	254	383	344	32	1	13	20
Jul10-Sep10	1	17	96	51	103	134	151	202	350	353	33	1	13	21
Oct10-Dec10	2	58	139	59	103	312	165	429	407	594	34	1	13	22
Jan11-Mar11	3	62	123	90	136	210	159	362	418	521	35	1	13	23
Apr11-Jun11	4	58	99	56	160	263	244	377	503	621	36	1	13	24
Jul11-Sep11	1	79	90	73	121	218	186	370	397	556	37	1	13	25
Oct11-Dec11	2	94	110	158	134	412	194	664	438	858	38	1	13	26
Jan12-Mar12	3	106	127	274	222	418	219	798	568	1017	39	1	13	27
Apr12-Jun12	4	104	72	332	136	513	236	949	444	1185	40	1	13	28

## Sheet: Recleaned PNC
Year	Qr.	GA		Wukro		Adigud.		Total		Total	time	interven	preslope	postslope
		HC	HP	HC	HP	HC	HP	HC	HP	PNC tot
Jul02-Sep02	1	382	0	136	0	154	26	672	26	698	1	0	1	0
Oct02-Dec02	2	480	0	145	0	65	0	690	0	690	2	0	2	0
Jan03-Mar03	3	289	0	85	0	103	0	477	0	477	3	0	3	0
Apr03-Jun03	4	368	0	12	21	96	34	476	55	531	4	0	4	0
Jul03-Sep03	1	48	1	3	18	49	18	100	37	137	5	0	5	0
Oct03-Dec03	2	114	25	7	23	155	80	276	128	404	6	0	6	0
Jan04-Mar04	3	79	22	16	41	74	52	169	115	284	7	0	7	0
Apr04-Jun04	4	192	30	16	40	84	56	292	126	418	8	0	8	0
Jul04-Sep04	1	149	41	32	65	113	88	294	194	488	9	0	9	0
Oct04-Dec04	2	70	16	38	104	438	108	546	228	774	10	0	10	0
Jan05-Mar05	3	56	14	55	85	95	66	206	165	371	11	0	11	0
Apr05-Jun05	4	49	10	16	46	120	233	185	289	474	12	0	12	0
Jul05-Sep05	1	287	18	14	36	44	51	345	105	450	13	1	13	1
Oct05-Dec05	2	68	4	10	59	88	86	166	149	315	14	1	13	2
Jan06-Mar06	3	74	23	11	60	52	114	137	197	334	15	1	13	3
Apr06-Jun06	4	78	33	11	69	60	106	149	208	357	16	1	13	4
Jul06-Sep06	1	44	47	55	86	113	95	212	228	440	17	1	13	5
Oct06-Dec06	2	102	48	39	135	242	210	383	393	776	18	1	13	6
Jan07-Mar07	3	82	82	107	242	238	194	427	518	945	19	1	13	7
Apr07-Jun07	4	115	157	75	170	202	231	392	558	950	20	1	13	8
Jul07-Sep07	1	37	64	39	45	126	230	202	339	541	21	1	13	9
Oct07-Dec07	2	45	121	55	115	178	217	278	453	731	22	1	13	10
Jan08-Mar08	3	29	85	68	31	211	178	308	294	602	23	1	13	11
Apr08-Jun08	4	36	92	70	61	167	148	273	301	574	24	1	13	12
Jul08-Sep08	1	65	77	44	91	127	326	236	494	730	25	1	13	13
Oct08-Dec08	2	53	103	34	185	117	332	204	620	824	26	1	13	14
Jan09-Mar09	3	61	93	43	246	158	330	262	669	931	27	1	13	15
Apr09-Jun09	4	62	118	35	375	146	230	243	723	966	28	1	13	16
Jul09-Sep09	1	49	108	82	400	181	342	312	850	265	29	1	13	17
Oct09-Dec09	2	68	159	99	350	147	624	314	1133	474	30	1	13	18
Jan10-Mar10	3	88	135	102	449	191	752	381	1336	646	31	1	13	19
Apr10-Jun10	4	105	157	92	372	132	374	329	903	267	32	1	13	20
Jul10-Sep10	1	30	115	90	322	192	403	312	840	336	33	1	13	21
Oct10-Dec10	2	55	182	146	317	153	595	354	1094	408	34	1	13	22
Jan11-Mar11	3	65	151	102	384	244	280	411	815	224	35	1	13	23
Apr11-Jun11	4	60	147	69	571	276	373	405	1091	282	36	1	13	24
Jul11-Sep11	1	80	181	100	400	220	430	400	1011	1411	37	1	13	25
Oct11-Dec11	2	85	175	167	398	382	661	634	1234	1868	38	1	13	26
Jan12-Mar12	3	79	221	272	412	529	900	880	1533	2413	39	1	13	27
Apr12-Jun12	4	68	202	342	435	569	944	979	1581	2560	40	1	13	28
