# Supplementary material for: The Health Extension Program and Its Association with Change in Utilization of Selected Maternal Health Services in Tigray Region, Ethiopia: A Segmented Linear Regression Analysis
Source: PLoS One. 2015 Jul 28;10(7):e0131195. doi: 10.1371/journal.pone.0131195 (PMC4517769; doi:10.1371/journal.pone.0131195)
Supplement: S2 Table — (XLS) [file pone.0131195.s002.xls]

## Sheet: Antenatal
1995 E.C.	Popn	Plan	1st visit cli	2nd visit cli	1st visit HC	2nd visit HC	1st visit HP	2nd visit HP	3rd visit HC	3rd visit HP	4th visit HC	4th visit HP	>5th visit HC	>5th visit HP	Total	PMTCT	HIV Test for PMTCT	HIV +	HIV+ Delivered in Facility	HIV Profylaxis Received	Niverapine	All His ANC	1st Visit	2nd visit	3rd visit
1st quarter																							1066	671	1335
2nd quarter																							1831	741	891
3rd quarter																							939	250	1462
4th quarter																							672	683	1093
Annual total																							4508	2345	4781
1996 E.C.
1st quarter			275	283	518	1436	28	39
2nd quarter			368	378	528	1267	61	36
3rd quarter			341	439	428	1347	125	108
4th quarter			406	577	501	1660	61	86
Annual total			1390	1677	1975	5710	275	269
1997 E.C.
1st quarter			236	513	501	1326	70	64
2nd quarter			460	447	360	1554	149	164
3rd quarter			287	363	294	725	77	136
4th quarter			290	632	184	296	56	92
Annual total			1273	1955	1339	3901	352	456
1998 E.C.	113702
1st quarter			288	455	481	1276	136	184
2nd quarter			169	161	134	209	97	39
3rd quarter			283	363	435	1403	164	143
4th quarter			277	369	337	724	216	245
Annual total
1999 E.C.	88616
1st quarter			161	226	84	178	191	354
2nd quarter			242	235	92	146	294	281
3rd quarter			182	263	83	147	310	422
4th quarter			157	209	100	72	278	330
Annual total
2000 E.C.	90831
1st quarter			126	194	0	0	148	198
2nd quarter			177	157	0	0	287	1034
3rd quarter			122	132	0	0	227	306
4th quarter			79	82	3	10	160	233
Annual total			504	565	3	10	822	1771
2001 E.C.	93102
1st quarter			59	61	169	265	192	224
2nd quarter			100	59	306	257	394	254
3rd quarter			15	19	206	279	205	275
4th quarter			0	0	238	255	227	226
Annual total
2002 E.C.	95430
1st quarter			0	0	196	244	189	191
2nd quarter			0	0	292	274	351	229
3rd quarter			0	0	224	298	241	260
4th quarter			0	0	210	225	213	213
Annual total			0	0	922	1041	994	893
2003 E.C.	97815
1st quarter			0	0	157	102	225	167
2nd quarter			0	0	323	0	387	0
3rd quarter			0	0	346	0	220	0
4th quarter			0	0	322	0	186	0
Annual total			0	0	1148	102	1018	167
2004 E.C.	100261
1st quarter			0	0	295	0	235	0
2nd quarter			0	0	352	0	297	0
3rd quarter			0	0	328	0	249	0
4th quarter			0	0	215	0	151	0
Annual total			0	0	1190	0	932	0

## Sheet: Delivery Care
1995 E.C.	Eligible	Plan	His/clinic	SBA Deliveries	HEW Deliveries	TBA Deliveries	C/S	Referral	Maternal Death	Neonatal Death	Stillbirth	Remark		Correction of His delivery
1st quarter			375	0	0	0	17	0	0	0	0			58
2nd quarter			323	0	0	399	44	0	0	0	0			126
3rd quarter			370	0	0	423	24	0	0	0	10			144
4th quarter			301	0	0	424	19	0	0	0	6			168
Annual total
1996 E.C.
1st quarter			19	197	2	244	24	0	0	0	9	hospital
2nd quarter			86	177	1	215	0	0	0	0	2	hospital
3rd quarter			94	146	53	257	6	0	0	0	12	hospital
4th quarter			148	110	10	245	37	0	0	0	0
Annual total
1997 E.C.
1st quarter			114	145	7	241	48	0	2	0	13	hospital
2nd quarter			43	115	10	531	58	0	0	0	0
3rd quarter			20	81	18	341	0	0	0	0	0
4th quarter			23	92	9	169	0	0	0	0	0
Annual total
1998 E.C.
1st quarter			49	144	13	329	0	0	0	0	0
2nd quarter			10	24	2	164	67	0	0	0	2
3rd quarter			27	129	16	245	0	0	0	0	11	hospital
4th quarter			26	104	11	386	0	0	0	0	6	hospital
Annual total
1999 E.C.
1st quarter			7	11	22	188	0	0	0	0	0
2nd quarter			34	21	36	191		0	0	0	4	1 hc 1 hp 2 tba
3rd quarter			29	15	45	176		0	0	0	0
4th quarter			18	18	60	122		0	0	0	0
Annual total
2000 E.C.
1st quarter			22	0	37	73		0	0	0	4
2nd quarter			31	0	57	82		1	0	0	3
3rd quarter			30	0	51	72		3	0	0	0
4th quarter			24	3	58	93		0	0	0	4
Annual total
2001 E.C.
1st quarter			9	38	67	103		0	from HP 1	0	1	from HP
2nd quarter			14	33	82	84		0	3 from clinic	0	1	TBA
3rd quarter			6	43	95	88		0	0	0	1	HC
4th quarter			0	47	99	82		0	0	0	2	1hp 1hc
Annual total
2002 E.C.
1st quarter			0	52	96	68		0	0	0	6
2nd quarter			0	51	149	101		0	0	0	0
3rd quarter			0	84	131	70		0	1	0	4
4th quarter			0	74	127	70		0	0	0	0
Annual total
2003 E.C.
1st quarter			0	17	96	36		0	0	0	1
2nd quarter			0	58	139	48		0	0	3	0
3rd quarter			0	62	123	21		0	0	1	0
4th quarter			0	58	99	22		0	0	1	0
Annual total
2004 E.C.
1st quarter			0	79	90	38		0	0	0	0
2nd quarter			0	94	110	30		0	0	0	0
3rd quarter			0	106	127	38		0	0	1	0
4th quarter			0	104	72	15		0	0	2	0
Annual total

## Sheet: Postnatal Care
1995 E.C.	Eligible	Plan/HIsvisit	1st visit cli	2nd visit cli	1st visit HC Postnatal	2nd visit HC Postnatal	1st visit HP Postnatal	2nd visit HP Postnatal
1st quarter			382	10
2nd quarter			480	6
3rd quarter			289	0
4th quarter			368	11
Annual total
1996 E.C.
1st quarter			48	0	136	0	1	0
2nd quarter			114	0	155	0	25	0
3rd quarter			79	0	117	0	22	0
4th quarter			192	0	131	0	30	30
Annual total
1997 E.C.
1st quarter			149	0	164	0	41	0
2nd quarter			70	0	132	0	16	0
3rd quarter			56	0	91	0	14	0
4th quarter			49	0	97	0	10	0
Annual total
1998 E.C.
1st quarter			287	1	0	0	18	3	21
2nd quarter			68	62	28	0	4	11	15
3rd quarter			74	2	100	0	23	0	23
4th quarter			78	0	118	0	33	0	33
Annual total
1999 E.C.
1st quarter			33	0	11	0	47	0
2nd quarter			77	21	25	0	48	0
3rd quarter			61	13	21	1	82	9
4th quarter			92	12	23	0	157	0
Annual total
2000 E.C.
1st quarter			37	9	0	0	64	16
2nd quarter			45	12	0	0	121	25
3rd quarter			29	9	0	0	85	20
4th quarter			36	1	3	0	92	40
Annual total
2001 E.C.
1st quarter			13	14	52	10	77	54
2nd quarter			17	2	36	3	103	43
3rd quarter			8	0	53	8	93	34
4th quarter			0	0	62	15	118	27
Annual total
2002 E.C.
1st quarter			0	0	49	10	108	41
2nd quarter			0	0	68	18	159	49
3rd quarter			0	0	88	17	135	56
4th quarter			0	0	105	29	157	71
Annual total
2003 E.C.
1st quarter			0	0	30	17	115	60
2nd quarter			0	0	55	0	182	0
3rd quarter			0	0	65	0	151	0
4th quarter			0	0	60	0	147	0
Annual total
2004 E.C.
1st quarter			0	0	80	0	181	0
2nd quarter			0	0	85	0	175	0
3rd quarter			0	0	79	0	221	0
4th quarter			0	0	68	0	202	0
Annual total
