# Supplementary material for: The Health Extension Program and Its Association with Change in Utilization of Selected Maternal Health Services in Tigray Region, Ethiopia: A Segmented Linear Regression Analysis
Source: PLoS One. 2015 Jul 28;10(7):e0131195. doi: 10.1371/journal.pone.0131195 (PMC4517769; doi:10.1371/journal.pone.0131195)
Supplement: S3 Table — (XLS) [file pone.0131195.s003.xls]

## Sheet: Antenatal
1995 E.C.	Population Total for Catchment Area	Eligible	Plan	1st visit Clinic	2nd visit Clinic	3rd visit Clinic	1st visit HC	2nd visit HC	3rd visit HC	4th visit HC	1st visit HP	2nd visit HP	3rd visit HP	4th visit HP			>5th visit HC	>5th visit HP	Total	PMTCT	HIV Test for PMTCT	HIV +	HIV+ Delivered in Facility	HIV Profylaxis Received	Niverapine
1st quarter				518	342	629	0	0
2nd quarter				571	440	535	0	0
3rd quarter				727	500	1079	0	0
4th quarter				143	206		0	0			56	103
Annual total	107925
1996 E.C.	89579
1st quarter				207	137		0	0			61	88
2nd quarter				288	327		0	0			116	128
3rd quarter				220	470		0	0			79	146
4th quarter				207	415		0	0			50	98
Annual total
1997 E.C.	113832
1st quarter				204	429		0	0			98	73
2nd quarter				310	426		0	0			139	122
3rd quarter				198	294		0	0			116	111
4th quarter				138	199		0	0			82	79
Annual total
1998 E.C.	128620
1st quarter				153	159		0	0			136	113
2nd quarter				158	143		0	0			137	89
3rd quarter				140	210		0	0			109	87
4th quarter				163	164		0	0			151	123
Annual total
1999 E.C.	98862
1st quarter				204	229		80	84			166	87
2nd quarter				229	271		81	113			255	161
3rd quarter				201	195		77	114			286	63
4th quarter				221	379		72	112			284	194
Annual total
2000 E.C.	101334
1st quarter				143	220		61	107			174	231
2nd quarter				220	251		87	162			426	271
3rd quarter				114	152		92	77			236	170
4th quarter				176	261		71	92			173	318
Annual total
2001 E.C.	101531
1st quarter				147	167		72	54			369	459
2nd quarter				79	104		176	123			678	300
3rd quarter				59	72		251	225			448	418
4th quarter				0	0		244	276			682	445
Annual total
2002 E.C.	111546
1st quarter				0	0		231	188	88	16	356	303	119	42
2nd quarter				0	0		303	184	96	53	506	275	160	86
3rd quarter							326	183	124	33	763	373	215	111
4th quarter							304	176	111	72	480	342	204	141
Annual total
2003 E.C.	114001
1st quarter							247	150	82	53	362	209	133	71
2nd quarter							347	163	110	71	440	203	107	61
3rd quarter							360	262	185	74	480	279	142	85
4th quarter							328	180	112	86	551	282	178	126
Annual total
2004 E.C.	116851
1st quarter							319	134	113	56	402	262	166	100
2nd quarter							391	191	102	41	702	328	186	95
3rd quarter							544	256	172	98	659	402	203	120
4th quarter							407	205	154	73	409	348	238	129
Annual total

## Sheet: Delivery Care
1995 E.C.	Eligible	Plan	Clinic	SBA Deliveries	HEW Deliveries	TBA Deliveries	C/S	Referral	Maternal Death	Neonatal Death	Stillbirth	Remark
1st quarter			143	0		339		13	0	1
2nd quarter			139	0		279		11		5	1
3rd quarter			151	0		284		11		1	1
4th quarter			10	0	3	203			0	0
Annual total
1996 E.C.
1st quarter			9	0	5	264			0	4
2nd quarter			24	0	8	155			0	1
3rd quarter			13	0	10	299			0	11
4th quarter			15	0	14	328	2			5
Annual total
1997 E.C.
1st quarter			16	0	14	299			0	7
2nd quarter			23	0	34	252				5
3rd quarter			26	0	28	329			0	0
4th quarter			22	0	28	237	1		0	0
Annual total
1998 E.C.
1st quarter			11	0	8	210	4		0	1
2nd quarter			11	0	11	121	4		0	7
3rd quarter			10	0	15	157			0	0
4th quarter			3	0	16	129			0	0
Annual total
1999 E.C.
1st quarter			20	11	16	126			0	0
2nd quarter			22	52	12	123			0	0
3rd quarter			16	17	16	73			0	0
4th quarter			20	12	8	56			0	0
Annual total
2000 E.C.
1st quarter			32	19	29	54			0	1
2nd quarter			20	13	64	168			0	0
3rd quarter			7	14	45	72			0	0
4th quarter			23	21	53	100			0	0
Annual total
2001 E.C.
1st quarter			16	13	58	120			0	3
2nd quarter			17	10	14	28			0	0
3rd quarter			13	25	175	1			0	1
4th quarter			0	34	132	13			0	0
Annual total
2002 E.C.
1st quarter				43	85	na			0	0
2nd quarter				65	195	na			0	0
3rd quarter				65	131	na			0	0
4th quarter				69	166	na			0	0
Annual total
2003 E.C.
1st quarter				51	103				1	0
2nd quarter				59	103				0	0
3rd quarter				90	136				0	0
4th quarter				56	160				0	0
Annual total
2004 E.C.
1st quarter				73	121				1	0
2nd quarter				158	134				0	0
3rd quarter				274	222				2	0
4th quarter				332	136				0	0
Annual total

## Sheet: Postnatal Care
1995 E.C.	Eligible	Plan	1st visit Clinic	2nd visit Clinic	3rd visit Clinic	1st visit HC Postnatal	2nd visit HC Postnatal	3rd visit HC	1st visit HP Postnatal	2nd visit HP Postnatal	3rd visit HP
1st quarter			136	8	1	0	0
2nd quarter			145	22		0	0
3rd quarter			85	23	5	0	0
4th quarter			12	12		0	0		21	13
Annual total
1996 E.C.
1st quarter			3	1		0	0		18	13
2nd quarter			7			0	0		23
3rd quarter			16			0	0		41	48
4th quarter			16	13		0	0		40	28
Annual total
1997 E.C.
1st quarter			32	28		0	0		65	42
2nd quarter			38	3		0	0		104	24
3rd quarter			55	10		0	0		85	59
4th quarter			16	3		0	0		46	30
Annual total
1998 E.C.
1st quarter			14			0	0		36
2nd quarter			10	5		0	0		59	24
3rd quarter			11	0		0	0		60	34
4th quarter			11	0		0	0		69	15
Annual total
1999 E.C.
1st quarter			40	24		15	4		86	71
2nd quarter			17	0		22	0		135	10
3rd quarter			71	71		36	36		242	236
4th quarter			56	12		19	5		170	51
Annual total
2000 E.C.
1st quarter			24	14		15	7		45	43
2nd quarter			32	0		13	0		115	94
3rd quarter			40	3		28	0		31	22
4th quarter			48	26		22	0		61	28
Annual total
2001 E.C.
1st quarter			34	35		10	3		91	130
2nd quarter			17	6		17	17		185	99
3rd quarter			8	5		35	5		246	104
4th quarter			0	0		35	0		375	98
Annual total
2002 E.C.
1st quarter						82	3		400	116
2nd quarter						99	38		350	98
3rd quarter						102	9		449	236
4th quarter						92	22		372	254
Annual total
2003 E.C.
1st quarter						90	26		322	189
2nd quarter						146	14		317	173
3rd quarter						102	40		384	216
4th quarter						69	20		571	247
Annual total
2004 E.C.
1st quarter						100	48		400	228
2nd quarter						167	37		398	301
3rd quarter						272	172		412	394
4th quarter						342	184		435	320
Annual total
