# Supplementary material for: The Health Extension Program and Its Association with Change in Utilization of Selected Maternal Health Services in Tigray Region, Ethiopia: A Segmented Linear Regression Analysis
Source: PLoS One. 2015 Jul 28;10(7):e0131195. doi: 10.1371/journal.pone.0131195 (PMC4517769; doi:10.1371/journal.pone.0131195)
Supplement: S4 Table — (XLS) [file pone.0131195.s004.xls]

## Sheet: Antenatal
1995 E.C.	Population Total for Catchment Area	Eligible	Plan	1st visit Clinic	2nd visit Clinic	3rd visit Clinic	1st visit HC	2nd visit HC	3rd visit HC	4th visit HC	1st visit HP	2nd visit HP	3rd visit HP	4th visit HP	remark		>5th visit HC	>5th visit HP	Total	PMTCT	HIV Test for PMTCT	HIV +	HIV+ Delivered in Facility	HIV Profylaxis Received	Niverapine
1st quarter				326	237	0					24	12
2nd quarter				434	240	262					0	0
3rd quarter				486	535	216					0	0
4th quarter				343	453	0					87	51
Annual total				1532	1837
1996 E.C.
1st quarter				463	525		0	0			47	34
2nd quarter				1160	476		0	0			79	47
3rd quarter				507	612		0	0			117	94
4th quarter				410	555		53	64			143	76
Annual total
1997 E.C.
1st quarter				513	631		159	107			212	124
2nd quarter				506	649		99	63			252	174
3rd quarter				570	610		104	125			219	138
4th quarter				399	335		91	86			218	176
Annual total
1998 E.C.
1st quarter				387	365		85	73			148	585
2nd quarter				478	246		264	344			217	121
3rd quarter				301	245		183	559			296	349
4th quarter				186	252		190	428			198	116
Annual total
1999 E.C.
1st quarter				354	194		235	646			140	109
2nd quarter				335	228		458	721			419	147
3rd quarter				139	168		509	962			430	205
4th quarter				298	326		194	238			301	338
Annual total
2000 E.C.
1st quarter				357	174		267	459			302	155
2nd quarter				346	202		217	335			668	210
3rd quarter				627	245		299	426			236	160
4th quarter				316	266		254	208			234	136
Annual total				2318	837		1278	1727			1516	716
2001 E.C.
1st quarter				0	0		629	355			453	284
2nd quarter				0	0		524	358			467	334
3rd quarter				0	0		523	453			427	327
4th quarter				0	0		520	382			331	327
Annual total
2002 E.C.
1st quarter				0	0		549	306			559	221
2nd quarter				0	0		512	295			524	321
3rd quarter				0	0		778	766			656	469
4th quarter				0	0	0	785	640			350	411
Annual total
2003 E.C.
1st quarter				0	0		868	629			665	484
2nd quarter				0	0		529	601			480	506
3rd quarter				0	0		1027	879			553	455
4th quarter				0	0		1152	1249			674	608			2003, 4th quarter = ALL of this is only two months data (missing one month)
Annual total
2004 E.C.
1st quarter				0	0
2nd quarter				0	0
3rd quarter				0	0
4th quarter				0	0
Annual total							1836	1547			1564	1439

## Sheet: Delivery Care
1995 E.C.	Eligible	Plan	Clinic	SBA Deliveries	HEW Deliveries	TBA Deliveries	C/S	Referral	Maternal Death	Neonatal Death	Stillbirth	Remark
1st quarter			103		3	204
2nd quarter			95			533		18	2	1	2
3rd quarter			52			572			0	0
4th quarter			74		15	738		0	0	0
Annual total
1996 E.C.
1st quarter			31		12	521			0	0
2nd quarter			28		19	252			0	10		reported by tba
3rd quarter			47		18	832			0	9		reported by tba
4th quarter			57	3	8	879			0	8		reported by tba
Annual total
1997 E.C.
1st quarter			66	5	24	783			10	12		reported by tba
2nd quarter			40	5	56	578			1	6		reported by tba – 1 neonatal for clinic, 5 for tba
3rd quarter			53	1	46	471			0	1		reported by clinic all in one month
4th quarter			37	5	59	609			0	0
Annual total
1998 E.C.
1st quarter			33	4	14	574			0	0
2nd quarter			29	24	25	575			0	0
3rd quarter			117	182	47	428			0	1		at health center
4th quarter			46	14	27	511			0	0	2	hp & clinic
Annual total
1999 E.C.
1st quarter			33	18	15	442			0	1
2nd quarter			42	74	49	765			0	1		reported by tba
3rd quarter			17	70	42	391			0	0
4th quarter			53	164	94	374					1
Annual total
2000 E.C.
1st quarter			17	25	46	500			0	0	1
2nd quarter			26	20	46	206			0	0	0
3rd quarter			52	41	35	503			0	0
4th quarter			37	47	42	529			0	0
Annual total			416	392	206	1971			0	0	0
2001 E.C.
1st quarter			0	89	83	579			0	0	0
2nd quarter				73	49	403			0	0	0
3rd quarter				60	105	335			0	0	2	reported by HC
4th quarter				68	60	232			1 Health post	0	2	by HC
Annual total
2002 E.C.
1st quarter				101	81	263			0	4
2nd quarter				75	76	166			1	4
3rd quarter				132	257	265			0	0
4th quarter				111	90	164			0	0
Annual total
2003 E.C.
1st quarter				134	151	69			0	0
2nd quarter				312	165	55			0	1
3rd quarter				210	159	38			0	0
4th quarter				263	244	0			0	1	2	by HC
Annual total
2004 E.C.
1st quarter
2nd quarter
3rd quarter
4th quarter
Annual total				1561	835	1587

## Sheet: Postnatal Care
1995 E.C.	Eligible	Plan	1st visit Clinic	2nd visit Clinic	3rd visit Clinic	1st visit HC Postnatal	2nd visit HC Postnatal	3rd visit HC	1st visit HP Postnatal	2nd visit HP Postnatal	3rd visit HP
1st quarter			154	19					26	10
2nd quarter			65	0	0
3rd quarter			103	4
4th quarter			96	0					34	0
Annual total
1996 E.C.
1st quarter			49						18
2nd quarter			155	0					80
3rd quarter			74	0					52	0
4th quarter			84	0		4	0		56
Annual total
1997 E.C.
1st quarter			113			29			88
2nd quarter			438	9		13	0		108	11
3rd quarter			95	21		6	0		66	28
4th quarter			120	0		14	0		233	7
Annual total
1998 E.C.
1st quarter			44	0		8	0		51	13
2nd quarter			88	15		37	0		86	29
3rd quarter			52			56			114
4th quarter			60	28		32	0		106	34
Annual total
1999 E.C.
1st quarter			55	28		58	0		95	25
2nd quarter			95	7		147			210	45
3rd quarter			82	10		156	10		194	0
4th quarter			118	54		84	37		231	83
Annual total
2000 E.C.
1st quarter			83	13		43	0		230	118
2nd quarter			141	21		37	0		217	154
3rd quarter			133	28		78	1		178	71
4th quarter			128	34		39	6		148	113
Annual total
2001 E.C.
1st quarter			0	0		127	9		326	175
2nd quarter						117	7		332	201
3rd quarter						158	9		330	198
4th quarter						146	30		230	106
Annual total
2002 E.C.
1st quarter						181	6		265	77
2nd quarter						147	4		474	150
3rd quarter						191	8		646	106
4th quarter						132	15		267	107
Annual total
2003 E.C.
1st quarter						192	8		336	67
2nd quarter						153	33		408	187
3rd quarter						244	22		224	56
4th quarter						276	119		282	91
Annual total
2004 E.C.
1st quarter								496			956
2nd quarter								658			1188
3rd quarter								805			1427
4th quarter								845			1471
Annual total						1700	1104		2935	2107
